# Supplementary material for: Work status among middle-aged and older individuals in China: the effects on physical and mental health
Source: Front Public Health. 2024 Mar 28;12:1322398. doi: 10.3389/fpubh.2024.1322398 (PMC11006966; doi:10.3389/fpubh.2024.1322398)
Supplement: Supplementary file 1 [file Data_Sheet_1.ZIP]

Archive with 15 entries (15 files):
- CHARLS2018r/Cognition.dta
- CHARLS2018r/Demographic_Background.dta
- CHARLS2018r/desktop.ini
- CHARLS2018r/Family_Information.dta
- CHARLS2018r/Family_Transfer.dta
- CHARLS2018r/Health_Care_and_Insurance.dta
- CHARLS2018r/Health_Status_and_Functioning.dta
- CHARLS2018r/Household_Income.dta
- CHARLS2018r/Housing.dta
- CHARLS2018r/Individual_Income.dta
- CHARLS2018r/Insider.dta
- CHARLS2018r/Pension.dta
- CHARLS2018r/Sample_Infor.dta
- CHARLS2018r/Weights.dta
- CHARLS2018r/Work_Retirement.dta
